# Supplementary material for: COVID-19 Vaccination in People Living with HIV (PLWH) in China: A Cross Sectional Study of Vaccine Hesitancy, Safety, and Immunogenicity
Source: Vaccines (Basel). 2021 Dec 9;9(12):1458. doi: 10.3390/vaccines9121458 (PMC8706383; doi:10.3390/vaccines9121458)
Supplement: Supplementary file 1 [file vaccines-09-01458-s001.zip]

Archive with 1 entries (1 files):
- vaccines-1486750-supplementary.pdf
